# Supplementary material for: Diet-microbiota associations in gastrointestinal research: a systematic review
Source: Gut Microbes. 2024 May 9;16(1):2350785. doi: 10.1080/19490976.2024.2350785 (PMC11093048; doi:10.1080/19490976.2024.2350785)
Supplement: Supplemental Material [file KGMI_A_2350785_SM1002.zip]

Archive with 1 entries (1 files):
- Supplementary tables diet microbiome review_FINAL.docx
